# Supplementary material for: Selective disappearance based on navigational efficiency in a long‐lived seabird
Source: J Anim Ecol. 2025 Jan 27;94(4):535–44. doi: 10.1111/1365-2656.14231 (PMC11962229; doi:10.1111/1365-2656.14231)
Supplement: Supplementary file 1 — Figure S1. Visualisation of our analytical framework based on van de Pol and Wright (2019). Figure S2. Common tern tracks coloured by wintering destination. Figure S3. Common tern bearing a Migrate Tech C65 geolocator (as used in our study). Table S1. Results from linear mixed‐effect models testing the effects of age and season on adult common tern navigational efficiency (estimated as the instantaneous deflection from the goal) for birds wintering in West Africa only. Table S2. Results from linear mixed‐effect models testing the correlation between absolute deflection and migratory phenology of common terns wintering in West Africa. Table S3. Results from linear mixed‐effect models testing the effects of age and season on adult common tern navigational efficiency (estimated as the instantaneous deflection from the goal) for all birds with the movement threshold reduced from 100 km to 50 km (see main text). Table S4. Results from linear mixed‐effect models testing the effects of age and on estimated longitude for birds where position was known and unmoving. Table S5. Results from linear mixed‐effect models testing the effects of age and on estimated latitude for birds where position was known and unmoving. [file JANE-94-535-s001.zip]

Archive with 3 entries (3 files):
- comics all birds seasonally flexible load script.R
- Navigational efficiency supp matt JAE 031024.docx
- terns with 2022.rdata
